# Supplementary material for: Prospects of Endovenous Laser Ablation (EVLA) Standardization—Mid-Term Results of a Four-Zone Dosimetry Guiding Tool for 1940 nm Laser
Source: J Clin Med. 2023 Jun 27;12(13):4313. doi: 10.3390/jcm12134313 (PMC10342372; doi:10.3390/jcm12134313)
Supplement: Supplementary file 1 [file jcm-12-04313-s001.zip]

Archive with 3 entries (3 files):
- jcm-2375035-supplementary figure.pdf
- jcm-2375035-supplementary file.pdf
- jcm-2375035-supplementary tables.pdf
